# Supplementary material for: First-Principles Calculations, Experimental Study, and Thermodynamic Modeling of the Al-Co-Cr System
Source: PLoS One. 2015 Apr 13;10(4):e0121386. doi: 10.1371/journal.pone.0121386 (PMC4395364; doi:10.1371/journal.pone.0121386)
Supplement: S1 Dataset — This dataset contains the models and parameters built using Thermo-Calc for the Al-Co-Cr alloy system in text format. (TXT) [file pone.0121386.s001.txt]

$ AL-CO-CR BOND COAT DATABASE
$ Database built by Xuan Liu
$ Dec. 2014
$ *Thermodynamic modelling of the Al-Co-Cr system*
$ Works with BIN AND TERN modules
$ 1473, 1573, and 1623 isotherms may require many starting
$ points to map correctly, we apologize for this 
$ inconvenience 


 ELEMENT /-   ELECTRON_GAS              0.0000E+00  0.0000E+00  0.0000E+00!
 ELEMENT VA   VACUUM                    0.0000E+00  0.0000E+00  0.0000E+00!
 ELEMENT AL   FCC_A1                    2.6982E+01  4.5773E+03  2.8321E+01!
 ELEMENT CO   HCP_A3                    5.8933E+01  4.7656E+03  3.0040E+01!
 ELEMENT CR   BCC_A2                    5.1996E+01  4.0500E+03  2.3560E+01!


 DATABASE_INFO '''
 ALCOCR, version Dec 2014'

 '
 ELEMENTS : Al, Co, Cr'
 '
 ASSESSED SYSTEMS :'
 '
 BINARIES'
        Al-Co, Co-Cr, Al-Cr'
 TERNARIES'
        Al-Co-Cr'
'
 MODELLING ORDER/DISORDER:'
'
 A2/B2 Partitioning'
 !

ASSESSED_SYSTEMS
 AL-CR(;G5 MAJ:BCC_B2/CR:CR:VA ;P3 STP:.75/1200/1)
 AL-CO(;P3 STP:.75/1200/1)
 CO-CR(;G5 MAJ:BCC_B2/CR:CR:VA ;P3 STP:.5/1200/2)
 AL-CO-CR(;G5 MAJ:BCC_B2/CR:CR:VA C_S:BCC_B2/AL:CO:VA
          ;P3 STP:.45/.01/1/2)
 !

 
$$--SIGMA--PARAMETERS----------------------------------------------------- 
$$$$--BINARY--CR-AL--$$$$$$$$$$$$$$$$$$$$$$$$$$$$$$$$$$$$$$$$$$$$$$$$$$$$$
 FUNCTION VV1   298.15   161148; 6000 N !
 FUNCTION VV7   298.15   47886; 6000 N ! 

$$$$--TERNARY--$$$$$$$$$$$$$$$$$$$$$$$$$$$$$$$$$$$$$$$$$$$$$$$$$$$$$$$$$$$ 
 FUNCTION VV3   298.15   -931861.59; 6000 N !
 FUNCTION VV5   298.15   -617537.34; 6000 N ! 

 FUNCTION VV11   298.15   -195991.51; 6000 N !
 
$$--BCC_A2--PARAMETERS----------------------------------------------------
$$$$--TERNARY--$$$$$$$$$$$$$$$$$$$$$$$$$$$$$$$$$$$$$$$$$$$$$$$$$$$$$$$$$$$ 
 FUNCTION VV34   298.15   -78970.431; 6000 N !
 FUNCTION VV35   298.15   89.123413; 6000 N !

$$--BCC_B2--PARAMETERS----------------------------------------------------
$$$$--BINARY--CO-CR--$$$$$$$$$$$$$$$$$$$$$$$$$$$$$$$$$$$$$$$$$$$$$$$$$$$$$  
 FUNCTION VV40   298.15   35909; 6000 N !
 FUNCTION VV41   298.15   -16.474; 6000 N ! 


$$$$--BINARY--CR-AL--$$$$$$$$$$$$$$$$$$$$$$$$$$$$$$$$$$$$$$$$$$$$$$$$$$$$$ 
 FUNCTION VV44   298.15   -4000; 6000 N !

$$$$--TERNARY-------------------------------------------------------------  
 FUNCTION VV54   298.15   13276.116; 6000 N !
 FUNCTION VV90   298.15   28320; 6000 N !
 FUNCTION VV91   298.15   -16.474; 6000 N ! 
 FUNCTION VV92   298.15   -46432.157; 6000 N !

$$--LIQUID--PARAMETERS----------------------------------------------------
$$$$--TERNARY--$$$$$$$$$$$$$$$$$$$$$$$$$$$$$$$$$$$$$$$$$$$$$$$$$$$$$$$$$$$ 
 FUNCTION VV66   298.15   30000; 6000 N !

$$--FCC--PARAMETERS-------------------------------------------------------
$$$$--TERNARY--$$$$$$$$$$$$$$$$$$$$$$$$$$$$$$$$$$$$$$$$$$$$$$$$$$$$$$$$$$$ 
 FUNCTION VV96   298.15   17295.477; 6000 N !

$$--HCP--PARAMETERS-------------------------------------------------------
$$$$--TERNARY--$$$$$$$$$$$$$$$$$$$$$$$$$$$$$$$$$$$$$$$$$$$$$$$$$$$$$$$$$$$ 
 FUNCTION VV98   298.15   25000; 6000 N !

$$$$$$$$$$$$$$$$$$$$$$$$$$$$$$$$$$$$$$$$$$$$$$$$$$$$$$$$$$$$$$$$$$$$$$$$$$ 
$$--UNARY PARAMETERS------------------------------------------------------ 
 FUNCTION GHSERAL    298.15  -7976.15+137.093038*T-24.3671976*T*LN(T)
     -.001884662*T**2-8.77664E-07*T**3+74092*T**(-1);  7.00000E+02  Y
      -11276.24+223.048446*T-38.5844296*T*LN(T)+.018531982*T**2
     -5.764227E-06*T**3+74092*T**(-1);  9.33600E+02  Y
      -11278.378+188.684153*T-31.748192*T*LN(T)-1.234E+28*T**(-9);  
     6000  N !
 FUNCTION GALBCC     298.15  +10083-4.813*T+GHSERAL#;   6000   N 
     !	 
 FUNCTION GALHCP     298.15  +5481-1.8*T+GHSERAL#;   6000   N !	  
 
 FUNCTION GHSERCO    298.15  +310.241+133.36601*T-25.0861*T*LN(T)
     -.002654739*T**2-1.7348E-07*T**3+72526.9*T**(-1);  1.76800E+03  Y
      -17197.666+253.28374*T-40.5*T*LN(T)+9.3488E+30*T**(-9);  6000  
     N !
 FUNCTION GCOBCC     298.15  +2938-.7138*T+GHSERCO#;   6000   N !
 FUNCTION GCOFCC     298.15  +427.59-.61525*T+GHSERCO#;   6000   
     N ! 
 
 FUNCTION GHSERCR    298.15  -8856.94+157.48*T-26.908*T*LN(T)
     +.00189435*T**2-1.47721E-06*T**3+139250*T**(-1);  2.18000E+03  Y
      -34869.344+344.18*T-50*T*LN(T)-2.88526E+32*T**(-9);  6000  N !
 FUNCTION GCRFCC     298.15  +7284+.163*T+GHSERCR#;   6000   N !
 FUNCTION GCRHCP     298.15  +4438+GHSERCR#;   6000   N !
 
 FUNCTION UN_ASS     298.15  0.0 ;  3.00000E+02  N !
$$$$$$$$$$$$$$$$$$$$$$$$$$$$$$$$$$$$$$$$$$$$$$$$$$$$$$$$$$$$$$$$$$$$$$$$$$ 


$$--BCC_B2-FUNCTIONS------------------------------------------------------
$$$$--VACANCY--$$$$$$$$$$$$$$$$$$$$$$$$$$$$$$$$$$$$$$$$$$$$$$$$$$$$$$$$$$$ 
 FUNCTION GB2ALVA    298.15  +10000-T;   6000   N !
 FUNCTION LB2ALVA    298.15  100000;   6000   N !
 
 FUNCTION GB2COVA    298.15  +148500-35.62*T;   6000   N !
 FUNCTION LB2COVA    298.15  +45030-34.47*T;   6000   N 98DUP !
 
 FUNCTION GB2CRVA    298.15  0;   6000   N !
 FUNCTION LB2CRVA    298.15  0;   6000   N !
 
$$$$--BINARY--$$$$$$$$$$$$$$$$$$$$$$$$$$$$$$$$$$$$$$$$$$$$$$$$$$$$$$$$$$$$  
 FUNCTION GB2ALCO    298.15  -138500+34.62*T;   6000   N 98DUP !
 FUNCTION LB2ALCO    298.15  +54531-37.04*T;   6000   N 14LIU !
 FUNCTION BU1ALCO     298.15  -.5*LB2ALCO#;   6000   N !  
 
 FUNCTION GB2COCR    298.15  +VV40#+VV41*T;   6000   N !

  
 FUNCTION GB2CRAL    298.15  +VV44#;   6000   N !
 
$$$$--TERNARY--A2--$$$$$$$$$$$$$$$$$$$$$$$$$$$$$$$$$$$$$$$$$$$$$$$$$$$$$$$
$$$$$$--L0(AL:AL,CO,CR) 0
 
$$$$$$--L1(CO:AL,CO,CR)
 FUNCTION LALCO2CR   298.15  +VV34#+VV35#*T;   6000   N !

$$$$$$--L2(CR:AL,CO,CR) 0

 
$$$$--TERNARY--B2--$$$$$$$$$$$$$$$$$$$$$$$$$$$$$$$$$$$$$$$$$$$$$$$$$$$$$$$
$$$$$$--L(AL:CO,CR) L1 is 0
 FUNCTION BCOCRMAL   298.15  +VV90#+VV91#*T;   6000   N !

$$$$$$--L(CO:AL,CR) L0 is 0
 FUNCTION CRALMCO1   298.15  +VV54#;   6000   N !

$$$$$$--L(CR:AL,CO) L1 is 0
 FUNCTION BALCOMCR   298.15  +VV92#;   6000   N !

$$$$$$$$$$$$$$$$$$$$$$$$$$$$$$$$$$$$$$$$$$$$$$$$$$$$$$$$$$$$$$$$$$$$$$$$$$ 
 
 TYPE_DEFINITION % SEQ *!
 DEFINE_SYSTEM_DEFAULT ELEMENT 2 !
 DEFAULT_COMMAND DEF_SYS_ELEMENT VA /- !

$$$$$$$$$$$$$$$$$$$$$$$$$$$$$$$$$$$$$$$$$$$$$$$$$$$$$$$$$$$$$$$$$$$$$$$$$$
$--------------------------------LIQUID----------------------------------$
$$$$$$$$$$$$$$$$$$$$$$$$$$$$$$$$$$$$$$$$$$$$$$$$$$$$$$$$$$$$$$$$$$$$$$$$$$ 
 PHASE LIQUID:L %  1  1.0  !
    CONSTITUENT LIQUID:L :AL,CO,CR :  !

$$$$-------------------------UNARY----------------------------------------	

   PARAMETER G(LIQUID,AL;0)  298.15  +11005.029-11.841867*T
  +7.934E-20*T**7+GHSERAL#;  9.33600E+02  Y
   +10482.282-11.253974*T+1.231E+28*T**(-9)+GHSERAL#;  6000  N 91DIN !
   
   PARAMETER G(LIQUID,CO;0)  298.15  +15085.037-8.931932*T
  -2.19801E-21*T**7+GHSERCO#;  1.76800E+03  Y
   +16351.056-9.683796*T-9.3488E+30*T**(-9)+GHSERCO#;  6000  N 91DIN !
   
   PARAMETER G(LIQUID,CR;0)  298.15  +24339.955-11.420225*T
  +2.37615E-21*T**7+GHSERCR#;  2.18000E+03  Y
   +18409.36-8.563683*T+2.88526E+32*T**(-9)+GHSERCR#;  6000  N 91DIN !

$$$$-------------------------BINARY---------------------------------------  
 
   PARAMETER G(LIQUID,AL,CO;0)  298.15  -152470+40.259*T;   6000 
   N 98DUP !
   PARAMETER G(LIQUID,AL,CO;1)  298.15  -57527.5+27.0453*T;   6000   
   N 98DUP !
   PARAMETER G(LIQUID,AL,CO;2)  298.15  +30494-8.0518*T;   6000  
   N 98DUP !
   PARAMETER G(LIQUID,AL,CO;3)  298.15  +24655-11.591*T;   6000  
   N 98DUP !   
  
   PARAMETER G(LIQUID,AL,CR;0)  298.15  -29000;   6000   N 91SAU1 !
   PARAMETER G(LIQUID,AL,CR;1)  298.15  -11000;   6000   N 91SAU1 !
   
   PARAMETER G(LIQUID,CO,CR;0)  3.00000E+02  -12008.6239+2.2019*T;  
  3.00000E+03  N 02OIK !
   PARAMETER G(LIQUID,CO,CR;1)  3.00000E+02  -5836.4696+1.1402*T;  
  3.00000E+03  N 02OIK !

$$$$-------------------------TERNARY--------------------------------------  

   PARAMETER G(LIQUID,AL,CO,CR;0)  298.15  +VV66#;   6000   N 
  14LIU !  
  
$$$$$$$$$$$$$$$$$$$$$$$$$$$$$$$$$$$$$$$$$$$$$$$$$$$$$$$$$$$$$$$$$$$$$$$$$$


$$$$$$$$$$$$$$$$$$$$$$$$$$$$$$$$$$$$$$$$$$$$$$$$$$$$$$$$$$$$$$$$$$$$$$$$$$
$--------------------------------BCC_A2----------------------------------$
$$$$$$$$$$$$$$$$$$$$$$$$$$$$$$$$$$$$$$$$$$$$$$$$$$$$$$$$$$$$$$$$$$$$$$$$$$
 TYPE_DEFINITION & GES A_P_D BCC_A2 MAGNETIC  -1.0    4.00000E-01 !
 PHASE BCC_A2  %&  2 1   3 !
    CONSTITUENT BCC_A2  :AL,CO,CR,VA : VA :  !

$$$$-------------------------UNARY----------------------------------------

   PARAMETER G(BCC_A2,AL:VA;0)  298.15  +GALBCC#;   6000   N 
  91DIN !	
 
   PARAMETER G(BCC_A2,CO:VA;0)  298.15  +GCOBCC#;   6000   N 
  91DIN !
   PARAMETER TC(BCC_A2,CO:VA;0)  298.15  1450;   6000   N 91DIN !
   PARAMETER BMAGN(BCC_A2,CO:VA;0)  298.15  1.35;   6000   N 
  91DIN !
  
   PARAMETER G(BCC_A2,CR:VA;0)  298.15  +GHSERCR#;   6000   N 
  91DIN !
   PARAMETER TC(BCC_A2,CR:VA;0)  298.15  -311.5;   6000   N 91DIN !
   PARAMETER BMAGN(BCC_A2,CR:VA;0)  298.15  -.01;   6000   N 
  91DIN !
  
   PARA G(BCC_A2,VA:VA;0) 298.15 0; 6000 N!  

$$$$-------------------------BINARY---------------------------------------

   PARAMETER G(BCC_A2,AL,CO:VA;0)  298.15  +GB2ALCO#+LB2ALCO#;   
  6000   N 14LIU !   
  
   PARAMETER G(BCC_A2,AL,CR:VA;0)  298.15  -54900+10*T;   6000   
  N 14LIU !
  
   PARAMETER G(BCC_A2,CO,CR:VA;0)  298.15  +1033.2829-1.4808*T;  
  3.00000E+03  N 02OIK !
   PARAMETER G(BCC_A2,CO,CR:VA;1)  298.15  +11971.5008-13.3741*T;  
  3.00000E+03  N 02OIK !
  
$$$$-------------------------VACANCY--------------------------------------  
  
   PARAMETER G(BCC_A2,AL,VA:VA;0)  298.15  +GB2ALVA#+LB2ALVA#;   
  6000   N 14LIU !
  
   PARAMETER G(BCC_A2,CO,VA:VA;0)  298.15  +GB2COVA#+LB2COVA#;   
  6000   N 14LIU !
  
   PARAMETER G(BCC_A2,CR,VA:VA;0)  298.15  100000;   6000   N 
  14LIU !  
  
$$$$-------------------------TERNARY-------------------------------------- 
  
   PARAMETER G(BCC_A2,AL,CO,CR:VA;0)  298.15  
  -59367+20.56600*T;   6000   N 14LIU !
  
   PARAMETER G(BCC_A2,AL,CO,CR:VA;1)  298.15  
  -151614+109.68941*T;   6000   N 14LIU !
  
   PARAMETER G(BCC_A2,AL,CO,CR:VA;2)  298.15  
  -85919+20.56600*T;   6000   N 14LIU !  

$$$$$$--As functions of ordered B2 params:  
$$PARAMETER G(BCC_A2,AL,CO,CR:VA;0)  298.15  
$$-LB2ALCO#+LBALCOMC#+LBCOCRMA#+L1BCRALM#;   6000   N 14LIU !
  
$$PARAMETER G(BCC_A2,AL,CO,CR:VA;1)  298.15  +LALCO2CR#
$$-LB2ALCO#+LBALCOMC#+LBCOCRMA#;   6000   N 14LIU !
  
$$PARAMETER G(BCC_A2,AL,CO,CR:VA;2)  298.15  
$$-LB2ALCO#+LBALCOMC#+LBCOCRMA#-L1BCRALM#;   6000   N 14LIU !    
  
$$$$$$$$$$$$$$$$$$$$$$$$$$$$$$$$$$$$$$$$$$$$$$$$$$$$$$$$$$$$$$$$$$$$$$$$$$


$$$$$$$$$$$$$$$$$$$$$$$$$$$$$$$$$$$$$$$$$$$$$$$$$$$$$$$$$$$$$$$$$$$$$$$$$$
$--------------------------------BCC_B2----------------------------------$
$$$$$$$$$$$$$$$$$$$$$$$$$$$$$$$$$$$$$$$$$$$$$$$$$$$$$$$$$$$$$$$$$$$$$$$$$$
$ THIS PHASE HAS A DISORDERED CONTRIBUTION FROM BCC_A2                  
 TYPE_DEFINITION ' GES AMEND_PHASE_DESCRIPTION BCC_B2 DIS_PART BCC_A2,,,!
 TYPE_DEFINITION G GES A_P_D BCC_B2 MAGNETIC  -1.0    4.00000E-01 !
 PHASE BCC_B2  %'G  3 .5   .5   3 !
    CONSTITUENT BCC_B2  :AL,CO,CR,VA : AL,CO,CR,VA : VA :  !

$$$$-------------------------UNARY----------------------------------------

       PARA G(BCC_B2,AL:AL:VA;0) 298.15 0; 6000 N!
       PARA G(BCC_B2,CO:CO:VA;0) 298.15 0; 6000 N!	   
       PARA G(BCC_B2,CR:CR:VA;0) 298.15 0; 6000 N!	
       PARA G(BCC_B2,VA:VA:VA;0) 298.15 0; 6000 N!

$$$$$$--B2-CoAl magnetic parameters   
   PARA TC(BCC_B2,CO:AL:VA;0)  298.15  -1450;   6000   N 14LIU !	 
   PARA TC(BCC_B2,AL:CO:VA;0)  298.15  -1450;   6000   N 14LIU !	    
   PARA BMAGN(BCC_B2,CO:AL:VA;0)  298.15  -1.35;   6000   
   N 14LIU !
   PARA BMAGN(BCC_B2,AL:CO:VA;0)  298.15  -1.35;   6000   
   N 14LIU !   

$$$$-------------------------BINARY---------------------------------------	 
  
   PARAMETER G(BCC_B2,AL:CO:VA;0)  298.15  +.5*GB2ALCO#-.5*LB2ALCO#;   
  6000   N 14LIU !	   
   PARAMETER G(BCC_B2,CO:AL:VA;0)  298.15  +.5*GB2ALCO#-.5*LB2ALCO#;   
  6000   N 14LIU !
  
   PARAMETER G(BCC_B2,AL:CR:VA;0)  298.15  +.5*GB2CRAL#;   
  6000   N 01DUP !  
   PARAMETER G(BCC_B2,CR:AL:VA;0)  298.15  +.5*GB2CRAL#;   
  6000   N 01DUP !
  
   PARAMETER G(BCC_B2,CO:CR:VA;0)  298.15  +.5*GB2COCR#;   
  6000   N 14LIU !
   PARAMETER G(BCC_B2,CR:CO:VA;0)  298.15  +.5*GB2COCR#;   
  6000   N 14LIU !   

$$$$-------------------------VACANCY--------------------------------------

   PARAMETER G(BCC_B2,AL:VA:VA;0)  298.15  +.5*GB2ALVA#-.5*LB2ALVA#;   
  6000   N 14LIU !  
   PARAMETER G(BCC_B2,VA:AL:VA;0)  298.15  +.5*GB2ALVA#-.5*LB2ALVA#;   
  6000   N 14LIU ! 

   PARAMETER G(BCC_B2,CO:VA:VA;0)  298.15  +.5*GB2COVA#-.5*LB2COVA#;   
  6000   N 14LIU !
   PARAMETER G(BCC_B2,VA:CO:VA;0)  298.15  +.5*GB2COVA#-.5*LB2COVA#;   
  6000   N 14LIU !

   PARAMETER G(BCC_B2,CR:VA:VA;0)  298.15  +.5*GB2CRVA#-.5*LB2CRVA#;   
  6000   N 14LIU !
   PARAMETER G(BCC_B2,VA:CR:VA;0)  298.15  +.5*GB2CRVA#-.5*LB2CRVA#;   
  6000   N 14LIU !

$$$$-------------------------TERNARY (X:AL,CO,CR)-------------------------

   PARAMETER G(BCC_B2,CO:AL,CO,CR:VA;0)  298.15  +.5*LALCO2CR#;
  6000   N 14LIU !  
   PARAMETER G(BCC_B2,AL,CO,CR:CO:VA;0)  298.15  +.5*LALCO2CR#;
  6000   N 14LIU ! 
	 
$$$$-------------------------TERNARY 0TH ORDER (X:Y,Z)--------------------
 
   PARAMETER G(BCC_B2,AL:CO,CR:VA;0)  298.15  +.5*BCOCRMAL#;   
  6000   N 14LIU !	  
   PARAMETER G(BCC_B2,CO,CR:AL:VA;0)  298.15  +.5*BCOCRMAL#;   
  6000   N 14LIU !
  
   PARAMETER G(BCC_B2,CR:AL,CO:VA;0)  298.15  +.5*BALCOMCR#+BU1ALCO#;   
  6000   N 14LIU !   
   PARAMETER G(BCC_B2,AL,CO:CR:VA;0)  298.15  +.5*BALCOMCR#+BU1ALCO#;   
  6000   N 14LIU !
  
$$$$-------------------------TERNARY 1ST ORDER (X:Y,Z)-------------------- 

   PARAMETER G(BCC_B2,CO:AL,CR:VA;1)  298.15  +.5*CRALMCO1#;   
  6000   N 14LIU !
   PARAMETER G(BCC_B2,AL,CR:CO:VA;1)  298.15  +.5*CRALMCO1#;   
  6000   N 14LIU !

$$$$$$$$$$$$$$$$$$$$$$$$$$$$$$$$$$$$$$$$$$$$$$$$$$$$$$$$$$$$$$$$$$$$$$$$$$


$$$$$$$$$$$$$$$$$$$$$$$$$$$$$$$$$$$$$$$$$$$$$$$$$$$$$$$$$$$$$$$$$$$$$$$$$$
$--------------------------------FCC_A1----------------------------------$
$$$$$$$$$$$$$$$$$$$$$$$$$$$$$$$$$$$$$$$$$$$$$$$$$$$$$$$$$$$$$$$$$$$$$$$$$$
 TYPE_DEFINITION ( GES A_P_D FCC_A1 MAGNETIC  -3.0    2.80000E-01 !
 PHASE FCC_A1  %(  2 1   1 !
    CONSTITUENT FCC_A1  :AL,CO,CR : VA :  !

$$$$-------------------------UNARY----------------------------------------
	
   PARAMETER G(FCC_A1,AL:VA;0)  298.15  +GHSERAL#;   6000   N 
  91DIN !
  
   PARAMETER G(FCC_A1,CO:VA;0)  298.15  +GCOFCC#;   6000   N 
  91DIN !
   PARAMETER TC(FCC_A1,CO:VA;0)  298.15  1396;   6000   N 91DIN !
   PARAMETER BMAGN(FCC_A1,CO:VA;0)  298.15  1.35;   6000   N 
  91DIN !
  
   PARAMETER G(FCC_A1,CR:VA;0)  298.15  +GCRFCC#;   6000   N 
  91DIN !
   PARAMETER TC(FCC_A1,CR:VA;0)  298.15  -1109;   6000   N 91DIN !
   PARAMETER BMAGN(FCC_A1,CR:VA;0)  298.15  -2.46;   6000   N 
  91DIN !
  
$$$$-------------------------BINARY--------------------------------------- 
 
   PARAMETER G(FCC_A1,AL,CO:VA;0)  298.15  -122840+22.925*T;   
  6000   N 98DUP !
   PARAMETER G(FCC_A1,AL,CO:VA;2)  298.15  +24568-4.585*T;   
  6000   N 98DUP !
   PARAMETER TC(FCC_A1,AL,CO:VA;0)  298.15  -1830;   6000   N 
  98DUP !
   PARAMETER TC(FCC_A1,AL,CO:VA;1)  298.15  970;   6000   N 98DUP !   
   PARAMETER BMAGN(FCC_A1,AL,CO:VA;0)  298.15  10;   6000   N 
  98DUP !
  
   PARAMETER G(FCC_A1,AL,CR:VA;0)  298.15  -45900+6*T;   6000   
  N 91SAU1 !
  
   PARAMETER G(FCC_A1,CO,CR:VA;0)  3.00000E+02  -24052.09+8.1884*T;  
  3.00000E+03  N 02OIK !
   PARAMETER G(FCC_A1,CO,CR:VA;1)  3.00000E+02  +5331.8252-6.9059*T;  
  3.00000E+03  N 02OIK !
   PARAMETER TC(FCC_A1,CO,CR:VA;0)  3.00000E+02  -9392.5259;  3.00000E+03  N 
  02OIK !
   PARAMETER TC(FCC_A1,CO,CR:VA;1)  3.00000E+02  8383.0424;  3.00000E+03  N 
  02OIK !  

$$$$-------------------------TERNARY--------------------------------------
  
   PARAMETER G(FCC_A1,AL,CO,CR:VA;0)  298.15  +VV96#;   6000   N 
  14LIU !

$$$$$$$$$$$$$$$$$$$$$$$$$$$$$$$$$$$$$$$$$$$$$$$$$$$$$$$$$$$$$$$$$$$$$$$$$$  


$$$$$$$$$$$$$$$$$$$$$$$$$$$$$$$$$$$$$$$$$$$$$$$$$$$$$$$$$$$$$$$$$$$$$$$$$$
$--------------------------------HCP_A3----------------------------------$
$$$$$$$$$$$$$$$$$$$$$$$$$$$$$$$$$$$$$$$$$$$$$$$$$$$$$$$$$$$$$$$$$$$$$$$$$$
 TYPE_DEFINITION ) GES A_P_D HCP_A3 MAGNETIC  -3.0    2.80000E-01 !
 PHASE HCP_A3  %)  2 1   .5 !
    CONSTITUENT HCP_A3  :AL,CO,CR : VA :  !

$$$$-------------------------UNARY----------------------------------------	
	
   PARAMETER G(HCP_A3,AL:VA;0)  298.15  +GALHCP#;   6000   N 
  91DIN !
  
   PARAMETER G(HCP_A3,CO:VA;0)  298.15  +GHSERCO#;   6000   N 
  91DIN !
   PARAMETER TC(HCP_A3,CO:VA;0)  298.15  1396;   6000   N 91DIN !
   PARAMETER BMAGN(HCP_A3,CO:VA;0)  298.15  1.35;   6000   N 
  91DIN !
  
   PARAMETER G(HCP_A3,CR:VA;0)  298.15  +GCRHCP#;   6000   N 
  91DIN !
   PARAMETER TC(HCP_A3,CR:VA;0)  298.15  -1109;   6000   N 91DIN !
   PARAMETER BMAGN(HCP_A3,CR:VA;0)  298.15  -2.46;   6000   N 
  91DIN !

$$$$-------------------------BINARY---------------------------------------
  
   PARAMETER TC(HCP_A3,AL,CO:VA;0)  298.15  -1830;   6000   N 
  98DUP !
   PARAMETER TC(HCP_A3,AL,CO:VA;1)  298.15  970;   6000   N 98DUP !
   PARAMETER BMAGN(HCP_A3,AL,CO:VA;0)  298.15  10;   6000   N 
  98DUP !
  

   PARAMETER G(HCP_A3,AL,CR:VA;0)  298.15  -45900+6*T;   6000   
  N 91SAU1 !
  
   PARAMETER G(HCP_A3,CO,CR:VA;0)  3.00000E+02  -28673.6824+15.5105*T;  
  3.00000E+03  N 02OIK !
   PARAMETER G(HCP_A3,CO,CR:VA;1)  3.00000E+02  +12673.5606-14.8392*T;  
  3.00000E+03  N 02OIK !
   PARAMETER TC(HCP_A3,CO,CR:VA;0)  3.00000E+02  -5828.677;  3.00000E+03  N 
  02OIK !
   PARAMETER TC(HCP_A3,CO,CR:VA;1)  3.00000E+02  4873.9533;  3.00000E+03  N 
  02OIK !

$$$$-------------------------TERNARY--------------------------------------  
  
   PARAMETER G(HCP_A3,AL,CO,CR:VA;0)  298.15  +VV98#;   
  6000   N 14LIU !
  
$$$$$$$$$$$$$$$$$$$$$$$$$$$$$$$$$$$$$$$$$$$$$$$$$$$$$$$$$$$$$$$$$$$$$$$$$$  


$$$$$$$$$$$$$$$$$$$$$$$$$$$$$$$$$$$$$$$$$$$$$$$$$$$$$$$$$$$$$$$$$$$$$$$$$$
$-----------------------------SIGMA_SGTE---------------------------------$
$$$$$$$$$$$$$$$$$$$$$$$$$$$$$$$$$$$$$$$$$$$$$$$$$$$$$$$$$$$$$$$$$$$$$$$$$$
 PHASE SIGMA_SGTE  %  3 8   18   4 !
    CONSTITUENT SIGMA_SGTE  :AL,CO : AL,CO,CR : CR :  !

$$$$-------------------------BINARY---------------------------------------	

   PARAMETER G(SIGMA_SGTE,CO:CO:CR;0)  298.15  -16898.7187-29.814*T
  +8*GCOFCC#+4*GHSERCR#+18*GCOBCC#;  3.00000E+03  N 02OIK !
   PARAMETER G(SIGMA_SGTE,CO:CR:CR;0)  298.15  -259935.807+85.0966*T
  +8*GCOFCC#+4*GHSERCR#+18*GHSERCR#;  3.00000E+03  N 02OIK !
	
   PARAMETER G(SIGMA_SGTE,AL:AL:CR;0)  298.15  +VV1#+8*GHSERAL#
  +18*GALBCC#+4*GHSERCR#;   6000   N 14LIU !
   PARAMETER G(SIGMA_SGTE,AL:CR:CR;0)  298.15  +VV7#+8*GHSERAL#
  +22*GHSERCR#;   6000   N 14LIU !  
  
$$$$-------------------------TERNARY--------------------------------------

   PARAMETER G(SIGMA_SGTE,CO:AL:CR;0)  298.15  +VV3#+8*GCOFCC#
  +18*GALBCC#+4*GHSERCR#;   6000   N 14LIU !
   PARAMETER G(SIGMA_SGTE,AL:CO:CR;0)  298.15  +VV5#+8*GHSERAL#
  +18*GCOBCC#+4*GHSERCR#;   6000   N 14LIU !
  
   PARAMETER G(SIGMA_SGTE,CO:AL,CR:CR;0)  298.15  +VV11#;   
  6000   N 14LIU !

$$$$$$$$$$$$$$$$$$$$$$$$$$$$$$$$$$$$$$$$$$$$$$$$$$$$$$$$$$$$$$$$$$$$$$$$$$

$$$$$$$$$$$$$$$$$$$$$$$$$$$$$$$$$$$$$$$$$$$$$$$$$$$$$$$$$$$$$$$$$$$$$$$$$$
$----------------AL-CO, CO-CR, CR-AL INTERMETALLICS----------------------$
$$$$$$$$$$$$$$$$$$$$$$$$$$$$$$$$$$$$$$$$$$$$$$$$$$$$$$$$$$$$$$$$$$$$$$$$$$

 PHASE AL11CR2  %  3 10   1   2 !
    CONSTITUENT AL11CR2  :AL : AL : CR :  !

   PARAMETER G(AL11CR2,AL:AL:CR;0)  298.15  -175500+25.805*T
  +11*GHSERAL#+2*GHSERCR#;   6000   N 91SAU1 !


 PHASE AL13CO4  %  2 13   4 !
    CONSTITUENT AL13CO4  :AL : CO :  !

   PARAMETER G(AL13CO4,AL:CO;0)  298.15  -711760+170.4*T+13*GHSERAL#
  +4*GHSERCO#;   6000   N 98DUP !


 PHASE AL13CR2  %  2 13   2 !
    CONSTITUENT AL13CR2  :AL : CR :  !

   PARAMETER G(AL13CR2,AL:CR;0)  298.15  -174405+22.2*T+13*GHSERAL#
  +2*GHSERCR#;   6000   N 91SAU1 !


 PHASE AL3CO  %  2 3   1 !
    CONSTITUENT AL3CO  :AL : CO :  !

   PARAMETER G(AL3CO,AL:CO;0)  298.15  -174490+41.735*T+3*GHSERAL#
  +GHSERCO#;   6000   N 98DUP !


 PHASE AL4CR  %  2 4   1 !
    CONSTITUENT AL4CR  :AL : CR :  !

   PARAMETER G(AL4CR,AL:CR;0)  298.15  -89025+19.05*T+4*GHSERAL#
  +GHSERCR#;   6000   N 91SAU1 !


 PHASE AL5CO2  %  2 5   2 !
    CONSTITUENT AL5CO2  :AL : CO :  !

   PARAMETER G(AL5CO2,AL:CO;0)  298.15  -335100+81.65*T+5*GHSERAL#
  +2*GHSERCO#;   6000   N 98DUP !


 PHASE AL8CR5_H  %  2 8   5 !
    CONSTITUENT AL8CR5_H  :AL : CR :  !

   PARAMETER G(AL8CR5_H,AL:CR;0)  298.15  -147732-58.5*T+8*GHSERAL#
  +5*GHSERCR#;   6000   N 91SAU1 !


 PHASE AL8CR5_L  %  2 8   5 !
    CONSTITUENT AL8CR5_L  :AL : CR :  !

   PARAMETER G(AL8CR5_L,AL:CR;0)  298.15  -229515+8*GHSERAL#+5*GHSERCR#;
     6000   N 91SAU1 !


 PHASE AL9CO2  %  2 9   2 !
    CONSTITUENT AL9CO2  :AL : CO :  !

   PARAMETER G(AL9CO2,AL:CO;0)  298.15  -391800+103.77*T+9*GHSERAL#
  +2*GHSERCO#;   6000   N 98DUP !


 PHASE AL9CR4_H  %  2 9   4 !
    CONSTITUENT AL9CR4_H  :AL : CR :  !

   PARAMETER G(AL9CR4_H,AL:CR;0)  298.15  -134433-56.16*T+9*GHSERAL#
  +4*GHSERCR#;   6000   N 91SAU1 !


 PHASE AL9CR4_L  %  2 9   4 !
    CONSTITUENT AL9CR4_L  :AL : CR :  !

   PARAMETER G(AL9CR4_L,AL:CR;0)  298.15  -230750+16.094*T+9*GHSERAL#
  +4*GHSERCR#;   6000   N 91SAU1 !


 PHASE ALCR2  %  2 1   2 !
    CONSTITUENT ALCR2  :AL : CR :  !

   PARAMETER G(ALCR2,AL:CR;0)  298.15  -32700-8.79*T+GHSERAL#
  +2*GHSERCR#;   6000   N 91SAU1 !

  
$$$$$$$$$$$$$$$$$$$$$$$$$$$$$$$$$$$$$$$$$$$$$$$$$$$$$$$$$$$$$$$$$$$$$$$$$$
 LIST_OF_REFERENCES
 NUMBER  SOURCE
 
  89DIN     'Alan Dinsdale, SGTE Data for Pure Elements,
          NPL Report DMA(A)195 September 1989'
  91SAU1    'Nigel Saunders, 1991, based on
            N. Saunders, V.G. Rivlin
            Z. metallkde, 78 (11), 795-801 (1987); Al-Cr'
  91DIN     'Alan Dinsdale, SGTE Data for Pure Elements,
          Calphad Vol 15(1991) p 317-425, 
          also in NPL Report DMA(A)195 Rev. August 1990'
  98DUP    'N. Dupin, I. Ansara
          Thermodynamic Assessment of the System Al-Co,
          Revue de Metallurgie, 95 (9), 1121-1129 (1998); Al-Co'		  
  01DUP    'N. Dupin, I. Ansara, B. Sundman
          Thermodynamic Re-Assessment of the Ternary System Al-Cr-Ni,
          Calphad, 25 (2), 279-298 (2001); Al-Cr-Ni'
  02OIK    'K. Oikawa, G.W. Qin, T. Ikeshoji, 
          R. Kainuma, K. Ishida Direct evidence of magnetically
          induced phase separation in the fcc phase and thermodynamic 
          calculations of phase equilibria of the Co–Cr system,
          Acta Materialia, 50 (9), 2223-2232 (2002); Co-Cr'
  14LIU    'Xuan L. Liu, Thomas Gheno, Bonnie Lindahl,
          Greta Lindwall, Brian Gleeson, Zi-Kui Liu
          First-principles calculations, experimental study,
          and thermodynamic modeling of the Al-Co-Cr system
          PLOS ONE (2014); Al-Co-Cr' 		  
  ! 

 
